# Supplementary material for: Bacillus subtilis ED24 Controls Fusarium culmorum in Wheat Through Bioactive Metabolite Secretion and Modulation of Rhizosphere Microbiome
Source: Microb Ecol. 2025 Aug 19;88(1):89. doi: 10.1007/s00248-025-02590-5 (PMC12364970; doi:10.1007/s00248-025-02590-5)
Supplement: Supplementary file 2 — (ODT 272 KB) [file 248_2025_2590_MOESM2_ESM.odt]

 A wheat stalk with spikes

AI-generated content may be incorrect. 
Figure S.1: The effect of B. subtilis ED24 and tebuconazole treatments on spike growth in wheat. 
